# Supplementary material for: Cross-Linking of Polypropylene via the Diels–Alder Reaction
Source: Polymers (Basel). 2022 Mar 15;14(6):1176. doi: 10.3390/polym14061176 (PMC8955959; doi:10.3390/polym14061176)
Supplement: Supplementary file 1 [file polymers-14-01176-s001.zip]

Archive with 1 entries (1 files):
- polymers-1587615-supplementary.pdf
